# Supplementary material for: KDM5B recruits FOXG1 to suppress the IFN response, leading to malignant progression and immune evasion in cervical cancer
Source: Front Med (Lausanne). 2026 Apr 1;13:1749536. doi: 10.3389/fmed.2026.1749536 (PMC13079605; doi:10.3389/fmed.2026.1749536)
Supplement: Supplementary file 1 [file Data_Sheet_1.zip]

Archive with 4 entries (4 files):
- DAPI.tif
- FOXG1.tif
- KDM5B.tif
- Merge.tif
