# Supplementary material for: KDM5B recruits FOXG1 to suppress the IFN response, leading to malignant progression and immune evasion in cervical cancer
Source: Front Med (Lausanne). 2026 Apr 1;13:1749536. doi: 10.3389/fmed.2026.1749536 (PMC13079605; doi:10.3389/fmed.2026.1749536)
Supplement: Supplementary file 2 [file Data_Sheet_2.zip]

Archive with 21 entries (18 files):
- Figure 2/
- Figure 2/beta-actin.jpg
- Figure 2/KDM5B.jpg
- Figure 4/
- Figure 4/GAPDH.jpg
- Figure 4/IRF9 and cGAS.jpg
- Figure 4/MDA5.jpg
- Figure 4/Sting-GAPDH.jpg
- Figure 4/Sting.jpg
- Figure 5/
- Figure 5/cGAS-GAPDH.jpg
- Figure 5/cGAS.jpg
- Figure 5/FOXG1.jpg
- Figure 5/IRF9.jpg
- Figure 5/ISG-GAPDH.jpg
- Figure 5/ISG.jpg
- Figure 5/KDM5B-FOXG1-GAPDH.jpg
- Figure 5/KDM5B.jpg
- Figure 5/MDA5.jpg
- Figure 5/MHC-I GAPDH.jpg
- Figure 5/MHC-I.jpg
